# Supplementary material for: Unique and shared inflammatory profiles of human brain endothelia and pericytes
Source: J Neuroinflammation. 2018 May 11;15:138. doi: 10.1186/s12974-018-1167-8 (PMC5948925; doi:10.1186/s12974-018-1167-8)
Supplement: Supplementary file 2 — Full secretome profiler dataset from Fig. 5. Pericytes or endothelia from two different cases were treated with either vehicle, or IL-1β (10 ng/mL) for 24 h before media were harvested and secretions analysed as per Fig. 5. Values represent intensity measurements from each secretion spot (two spots per secretion) from both biological replicates, from all treatment groups (Vehicle/Pericyte, IL-1β/Pericyte, Vehicle/Endothelial, IL-1β/Endothelial). Data are given in an Excel spreadsheet. (XLSX 41 kb) [file 12974_2018_1167_MOESM2_ESM.xlsx]

## Sheet: Raw Data table
Secretion	Pericyte Vehicle Array 1		Pericyte Vehicle Array 2		Pericyte IL1b Array 1		Pericyte IL1b Array 2		Endothelial Vehicle Array 1		Endothelial Vehicle Array 2		Endothelial IL1b Array 1		Endothelial IL1b Array 2
Ref1	3128.04	2921.63	3644.87	3615.46	3159.46	2872.21	4142.28	3981.99	5021.87	4922.87	3737.16	3593.34	4620.58	3898.28	3102.75	3145.34	6.80164e-08
Ref2	2292.21	2636.92	4137.99	4164.87	3602.34	3818.34	4110.87	3817.34	4786.16	4340.34	3225.16	3153.92	3434.87	3389.51	3448.21	3493.75	4.03631e-08
Ref3	3579.87	3590.92	4482.7	4153.75	3515.16	3513.75	4684.87	4567.58	5152.99	4204.63	3225.58	3240.75	4613.87	4284.46	3337.16	3069.87	5.10678e-08
Adiponectin/Acrp30	0	0	0	0	0	0	0	0	0	0	51.95	37.364	0	0	70.192	61.071	#DIV/0!	0	27.5721
Angiogenin	77.485	81.192	324.971	285.435	190.849	156.314	563.506	513.678	78.192	76.607	396.506	293.142	60.485	58.657	359.971	347.799	2.78056e-06	274.179	208.92
Angiopoietin-1	0	0	10.121	27.95	0	0	39.243	28.121	0	0	0	0	0	0	87.192	43.657	#DIV/0!	13.1794	16.3561
Angiopoietin-2	0	0	341.678	309.971	0	0	287.092	261.263	2006.16	1860.8	3750.7	3465.63	2213.87	2124.51	4048.34	3862.04	#DIV/0!	150	2916.51
Apolipoprotein A1	0	0	34.95	40.536	0	0	51.778	62.192	0	0	44.778	59.192	0	0	90.607	87.607	#DIV/0!	23.682	35.273
BAFF/BLyS/TNFSF13B	0	0	36.95	38.364	0	0	24.536	12.536	0	0	65.778	42.95	0	0	139.728	70.192	#DIV/0!	14.0482	39.831
BDNF	0	0	270.142	279.971	0	0	195.556	197.849	70.485	60.071	260.263	218.849	60.485	58.657	310.971	282.556	#DIV/0!	117.94	165.292
CD14	0	0	26.95	0	0	0	0	0	0	0	242.263	210.556	0	0	291.971	335.799	#DIV/0!	3.36875	135.074
CD30	0	0	0	0	0	0	0	0	0	0	0	0	0	0	152.021	120.607	#DIV/0!	0	34.0785
CD31/PECAM-1	0	0	0	0	0	0	0	0	631.92	584.678	630.263	621.092	800.092	790.799	1126.38	1134.8	#DIV/0!	0	790.004
CD40 Ligand/TNFSF5	0	0	52.364	39.364	0	0	294.213	294.213	0	0	0	0	0	0	0	0	#DIV/0!	85.0192	0
Chitinase 3-like	0	0	0	0	0	0	42.364	44.95	88.607	87.192	0	0	0	0	42.95	38.364	#DIV/0!	10.9142	32.1391
Complement Component C5/C5a	0	0	0	0	0	0	0	0	0	0	0	0	0	0	115.728	123.021	#DIV/0!	0	29.8436
Complement Factor D	0	0	100.899	97.778	30.657	33.95	171.021	152.728	0	0	0	0	0	0	86.192	110.021	0	73.3791	24.5266
C-Reactive Protein/CRP	0	0	40.95	45.364	0	0	45.95	49.778	0	0	42.364	74.657	0	0	313.849	314.506	#DIV/0!	22.7553	93.172
Cripto-1	0	0	0	0	0	0	0	0	0	0	0	0	0	0	0	0	#DIV/0!	0	0
Cystatin C	0	0	74.778	62.364	0	0	74.778	81.192	0	0	56.657	101.071	0	0	138.263	180.435	#DIV/0!	36.639	59.5532
Dkk-1	114	101	174.556	168.021	212.556	204.849	156.021	158.142	0	0	884.092	840.799	121.021	112.899	1296.09	1347.92	1.91438e-05	161.143	575.353
DPPIV/CD26	0	0	108.607	83.314	0	0	64.192	55.657	0	0	73.192	96.485	0	0	247.263	255.021	#DIV/0!	38.9712	83.9951
EGF	37	41	0	0	55.778	44.364	0	0	4743.16	4289.63	4924.63	4970.34	4430.16	4344.04	4814.51	4821.46	#DIV/0!	22.2677	4667.24
CXCL5/ENA-78	0	0	0	0	0	0	1771.04	1605.09	15.536	22.95	367.385	331.263	2943.04	2881.21	3906.46	3766.04	#DIV/0!	422.017	1779.24
Endoglin/CD105	0	0	36.657	13.536	41.657	44.364	50.778	56.364	0	0	135.142	117.728	192.435	0	460.799	408.971	0	30.4195	164.384
EMMPRIN	6.121	36.95	89.607	108.607	60.192	72.314	89.899	103.314	46.778	39.364	107.314	86.899	220.263	156.435	470.263	686.991	3.39499e-05	70.8755	226.788
Fas Ligand	0	0	0	0	0	0	28.95	23.95	0	0	25.95	25.95	0	0	59.071	64.778	#DIV/0!	6.6125	21.9686
FGF basic	0	0	47.071	47.364	0	0	51.364	44.657	149.021	119.021	222.971	206.849	156.021	162.728	314.678	304.971	#DIV/0!	23.807	204.532
KGF/FGF-7	0	0	0	0	0	0	0	0	0	0	0	0	13.536	9.536	38.364	41.364	#DIV/0!	0	12.85
FGF-19	34	48	172.728	159.142	129.021	88.192	197.556	174.556	64.192	55.364	150.435	148.435	113.607	152.728	297.263	317.385	1.22277e-05	125.399	162.426
Flt-3 Ligand	0	0	0	0	0	0	0	0	0	0	0	0	19.536	0	0	0	#DIV/0!	0	2.442
G-CSF	0	0	41.95	12.536	0	0	52.364	40.364	0	0	71.192	85.778	569.092	602.263	1994.21	2038.68	#DIV/0!	18.4017	670.152
GDF-15	798	780	111.899	115.021	1028.09	1028.8	118.607	99.314	1734.87	1644.51	2414.92	2282.34	1556.68	1579.21	2333.39	2392.51	6.2056e-05	509.966	1992.3
GM-CSF	0	0	32.95	26.95	245.556	253.849	404.263	377.678	41.778	16.95	159.142	126.607	3500.63	3519.63	9485.96	9485.96	0	167.656	3292.08
CXCL1/GRO alpha	0	0	0	0	963.92	858.678	1205.21	1292.92	518.213	462.971	965.92	902.678	901.092	911.799	1176.8	1183.51	#DIV/0!	540.091	877.872
Growth Hormone (GH)	0	0	0	0	0	0	0	0	0	0	0	0	0	0	0	0	#DIV/0!	0	0
HGF	0	0	99.607	113.607	0	0	203.263	200.435	0	0	66.192	86.192	0	0	259.971	278.556	#DIV/0!	77.114	86.3639
ICAM-1/CD54	0	0	228.556	246.556	0	0	243.435	188.021	0	0	245.849	186.728	213.385	173.435	578.385	534.92	#DIV/0!	113.321	241.588
IFN-gamma	0	0	340.971	330.971	0	0	301.385	272.728	0	0	303.799	283.556	0	0	346.385	335.263	#DIV/0!	155.757	158.625
IGFBP-2	2546	2437	2473.51	2283.51	3523.7	3163.21	1991.21	1862.92	0	0	1221.68	1138.09	0	0	1334.51	1163.09	1.62579e-07	2535.13	607.171
IGFBP-3	262	314	375.678	366.971	448.092	421.556	757.213	643.971	0	0	0	0	0	0	0	0	2.54601e-06	448.685	0
IL-1 alpha/IL-1F1	0	0	232.849	258.728	0	0	169.021	179.435	0	0	178.142	176.849	0	0	312.971	324.678	#DIV/0!	105.004	124.08
IL-1 beta/IL-1F2	0	0	0	0	608.799	631.263	655.385	685.506	0	0	0	0	492.971	578.799	727.799	713.506	#DIV/0!	322.619	314.134
IL-1ra/IL-1F3	0	0	64.485	61.071	0	0	0	0	0	0	42.364	48.364	0	0	87.485	77.192	#DIV/0!	15.6945	31.9256
IL-2	0	0	0	0	0	0	0	0	0	0	0	0	0	0	0	0	#DIV/0!	0	0
IL-3	0	0	0	0	0	0	0	0	0	0	0	0	0	0	0	0	#DIV/0!	0	0
IL-4	0	0	13.536	6.121	0	0	110.607	175.728	0	0	76.607	82.899	0	0	154.435	155.556	#DIV/0!	38.249	58.6871
IL-5	0	0	166.435	141.435	0	0	211.263	164.142	0	0	159.435	142.728	0	0	210.435	203.385	#DIV/0!	85.4094	89.4979
IL-6	0	0	54.485	110.485	1135.34	1169.97	1604.92	1711.68	0	0	75.192	116.071	1375.92	1232.26	1627.92	1783.38	0	723.359	776.344
IL-8	1191.92	1183.21	3292.63	3239.87	3544.09	3308.92	3329.09	3186.04	2761.99	2468.21	3185.21	3049.34	2539.09	2338.8	3149.97	3286.92	3.25735e-08	2784.47	2847.44
IL-10	0	0	159.021	84.192	0	0	136.314	71.364	0	0	118.728	67.778	0	0	237.142	141.556	#DIV/0!	56.3614	70.6505
IL-11	0	0	325.971	260.263	0	0	208.263	187.849	0	0	141.435	110.849	0	0	176.142	175.556	#DIV/0!	122.793	75.4977
IL-12 p70	0	0	48.071	26.95	0	0	50.95	19.536	0	0	22.536	15.536	0	0	44.657	26.95	#DIV/0!	18.1884	13.7099
IL-13	0	0	0	0	0	0	0	0	0	0	0	0	0	0	0	0	#DIV/0!	0	0
IL-15	0	0	0	0	0	0	0	0	0	0	0	0	0	0	0	0	#DIV/0!	0	0
IL-16	0	0	0	0	0	0	0	0	0	0	0	0	0	0	0	0	#DIV/0!	0	0
IL-17A	92.607	69.899	109.607	126.021	110.728	126.728	114.314	114.314	123.021	121.728	114.607	120.607	144.435	117.314	173.142	158.435	5.08148e-05	108.027	134.161
IL-18 BPa	0	0	0	0	0	0	0	0	8.121	20.95	44.071	27.536	47.364	31.95	67.778	55.778	#DIV/0!	0	37.9435
IL-19	0	0	0	0	0	0	0	0	0	0	0	0	0	0	0	0	#DIV/0!	0	0
IL-22	0	0	49.778	14.536	0	0	58.657	76.778	0	0	67.485	59.071	0	0	111.314	101.899	#DIV/0!	24.9686	42.4711
IL-23	0	0	0	0	0	0	0	0	0	0	67.192	190.314	0	0	141.849	189.607	#DIV/0!	0	73.6202
IL-24	0	0	0	0	0	0	0	0	0	0	477.385	344.385	0	0	272.021	333.678	#DIV/0!	0	178.434
IL-27	0	0	128.142	85.899	0	0	118.607	120.314	0	0	144.435	104.021	0	0	189.556	145.142	#DIV/0!	56.6202	72.8942
IL-31	0	0	54.657	29.95	0	0	44.95	20.95	0	0	51.778	43.364	0	0	61.071	41.95	#DIV/0!	18.8134	24.7704
IL-32 alpha/beta/gamma	0	0	44.364	50.778	0	0	53.778	45.364	0	0	64.485	54.192	0	0	94.728	74.192	#DIV/0!	24.2855	35.9496
IL-33	0	0	0	0	0	0	0	0	0	0	0	0	0	0	0	0	#DIV/0!	0	0
IL-34	0	0	0	0	0	0	0	0	0	0	0	0	0	0	0	0	#DIV/0!	0	0
CXCL10/IP-10	0	0	22.536	0	0	0	315.385	311.971	220.021	233.263	88.021	88.607	2633.04	2584.21	1818.34	1802.92	#DIV/0!	81.2365	1183.55
CXCL11/I-TAC	0	0	112.314	68.899	0	0	63.071	52.778	63.192	41.778	76.485	78.192	132.728	99.021	127.021	89.192	#DIV/0!	37.1328	88.4511
Kallikrein 3/PSA	0	0	247.263	231.142	0	0	229.263	210.142	0	0	208.728	180.142	0	0	206.142	203.435	#DIV/0!	114.726	99.8059
Leptin	0	0	0	0	0	0	0	0	0	0	0	0	0	0	0	0	#DIV/0!	0	0
LIF	47.243	50.778	25.95	37.364	169.849	185.556	158.849	144.142	0	0	0	0	0	0	79.192	61.071	5.75077e-05	102.466	17.5329
Lipocalin-2/NGAL	0	0	140.021	161.728	0	0	127.021	161.435	0	0	171.435	181.314	0	0	165.435	191.021	#DIV/0!	73.7756	88.6506
CCL2/MCP-1	563.799	520.678	1473.09	1380.21	1594.92	1450.09	1545.8	1417.8	859.092	863.385	1475.92	1276.09	1070.63	980.092	1483.8	1462.51	1.6847e-07	1243.3	1183.94
CCL7/MCP-3	0	0	33.95	27.95	0	0	168.849	129.607	0	0	56.778	71.192	0	0	127.021	134.142	#DIV/0!	45.0445	48.6416
M-CSF	0	0	123.314	118.314	7.895	15.536	168.849	146.314	0	0	143.435	125.021	34.243	35.364	175.849	189.849	0	72.5277	87.9701
MIF	296.263	295.849	100.192	79.607	388.263	385.263	79.485	79.899	268.142	266.556	302.678	282.556	426.385	402.556	857.506	805.385	0.000106846	213.103	451.471
CXCL9/MIG	0	0	0	0	0	0	33.95	35.364	0	0	0	0	0	0	52.778	48.364	#DIV/0!	8.66425	12.6427
CCL3/CCL4 MIP-1 alpha/beta	0	0	0	0	0	0	0	0	0	0	0	0	0	0	93.192	140.192	#DIV/0!	0	29.173
CCL20/MIP-3 alpha	0	0	67.899	68.192	109.192	120.607	2783.04	2882.34	48.657	30.95	99.607	96.899	2352.16	2277.21	3281.63	3435.63	0	753.908	1452.84
CCL19/MIP-3 beta	0	0	66.899	58.485	0	0	48.364	51.364	0	0	59.192	69.192	0	0	108.021	76.778	#DIV/0!	28.139	39.1479
MMP-9	0	0	58.364	43.071	0	0	188.435	162.728	0	0	79.485	41.95	0	0	64.192	66.485	#DIV/0!	56.5748	31.514
Myeloperoxidase	0	0	0	0	0	0	0	0	0	0	0	0	0	0	0	0	#DIV/0!	0	0
Osteopontin (OPN)	70.192	43.364	198.728	118.899	81.192	66.485	205.899	204.263	86.899	62.485	162.021	106.314	92.192	94.485	195.728	154.435	2.36094e-05	123.628	119.32
PDGF-AA	51.778	52.778	57.778	71.071	94.021	96.192	85.607	53.95	0	0	105.021	101.728	31.95	26.95	121.021	127.142	0.000122275	70.3969	64.2265
PDGF-AB/BB	0	0	0	0	0	0	0	0	0	0	57.485	49.364	0	0	116.314	108.021	#DIV/0!	0	41.398
Pentraxin 3/TSF-14	49.071	42.364	428.678	436.971	344.678	308.971	718.092	718.506	50.778	56.778	538.213	518.678	485.092	459.385	967.627	849.385	4.49936e-07	380.916	490.742
CXCL4/PF4	0	0	0	0	0	0	0	0	0	0	31.95	28.243	0	0	72.778	41.95	#DIV/0!	0	21.8651
RAGE	0	0	0	0	0	0	0	0	0	0	39.95	38.364	0	0	50.364	56.657	#DIV/0!	0	23.1669
CCL5/RANTES	0	0	41.192	25.95	49.071	30.95	234.678	211.142	8.121	28.95	0	0	552.971	591.385	562.799	501.385	0	74.1229	280.701
RBP4	0	0	0	0	0	0	0	0	0	0	0	0	0	0	35.536	26.536	#DIV/0!	0	7.759
Relaxin-2	0	0	103.314	107.899	0	0	73.485	44.364	71.485	64.071	44.243	47.778	0	0	79.485	76.778	#DIV/0!	41.1327	47.98
Resistin	0	0	93.607	103.607	12.536	10.121	61.778	68.485	10.121	21.536	53.778	48.364	31.657	33.95	84.192	76.899	0	43.7668	45.0621
CXCL12/SDF-1 alpha	0	0	665.799	630.092	41.364	32.657	373.971	402.385	64.778	69.364	127.607	123.728	71.485	77.192	192.607	202.142	0	268.284	116.113
Serpin E1/PAI-1	4796.16	4582.28	5747.41	5551.82	5120.87	4965.46	5498.06	5515.28	3910.87	3732.04	4757.99	4295.8	4239.99	3876.28	4321.28	4088.21	2.98875e-08	5222.17	4152.81
SHBG	0	0	0	0	0	0	244.556	138.728	0	0	196.899	75.192	0	0	212.607	93.899	#DIV/0!	47.9105	72.3246
ST2/IL1 R4	0	0	36.657	67.192	28.95	47.364	180.142	135.435	0	0	62.778	69.778	0	0	94.021	113.899	0	61.9675	42.5595
CCL17/TARC	0	0	64.364	45.95	0	0	64.778	61.364	0	0	130.021	111.021	0	0	156.435	132.556	#DIV/0!	29.557	66.2541
TFF3	0	0	43.071	13.536	0	0	46.364	65.192	0	0	0	0	0	0	71.778	68.778	#DIV/0!	21.0204	17.5695
TfR	0	0	209.556	174.728	0	0	212.971	192.142	0	0	207.556	156.435	0	0	298.092	247.263	#DIV/0!	98.6746	113.668
TGF-alpha	0	0	38.95	42.364	0	0	39.364	33.95	0	0	21.95	58.778	0	0	60.778	90.899	#DIV/0!	19.3285	29.0506
Thrombospondin-1	571.092	532.971	421.385	433.263	739.092	685.385	413.263	403.092	496.092	456.263	923.799	875.799	734.799	660.385	1148.8	1123.51	4.44357e-06	524.943	802.43
TIM-1	0	0	0	0	0	0	0	0	0	0	0	0	0	0	0	0	#DIV/0!	0	0
TNF-alpha	0	0	0	0	0	0	0	0	0	0	0	0	0	0	51.071	19.95	#DIV/0!	0	8.87763
uPAR	64.192	60.485	122.021	116.314	93.021	86.314	69.607	69.192	0	0	132.728	122.314	77.192	95.314	288.971	282.971	8.40634e-05	85.1432	124.936
VCAM-1	252.435	251.556	447.678	466.799	632.799	601.678	1214.63	1072.8	85.192	62.899	248.263	222.849	1042.38	1004.09	1785.92	1766.04	7.80692e-07	617.546	777.205
VEGF	21.364	35.071	48.364	62.485	87.192	54.485	62.778	66.485	0	0	0	0	18.536	27.364	0	0	0.0001112	54.778	5.7375
Vitamin D BP	0	0	248.263	233.263	0	0	231.556	227.263	0	0	224.263	272.678	0	0	254.263	285.263	#DIV/0!	117.543	129.558

## Sheet: Most cell type enriched
	Pericyte	Endothelial	Absolute difference	Fold difference
Adiponectin/Acrp30	0	27.5721	27.5721	#DIV/0!
CD30	0	34.0785	34.0785	#DIV/0!
CD31/PECAM-1	0	790.004	790.004	#DIV/0!
Complement Component C5/C5a	0	29.8436	29.8436	#DIV/0!
Cripto-1	0	0	0	#DIV/0!
KGF/FGF-7	0	12.85	12.85	#DIV/0!
Flt-3 Ligand	0	2.442	2.442	#DIV/0!
Growth Hormone (GH)	0	0	0	#DIV/0!
IL-2	0	0	0	#DIV/0!
IL-3	0	0	0	#DIV/0!
IL-13	0	0	0	#DIV/0!
IL-15	0	0	0	#DIV/0!
IL-16	0	0	0	#DIV/0!
IL-18 BPa	0	37.9435	37.9435	#DIV/0!
IL-19	0	0	0	#DIV/0!
IL-23	0	73.6202	73.6202	#DIV/0!
IL-24	0	178.434	178.434	#DIV/0!
IL-33	0	0	0	#DIV/0!
IL-34	0	0	0	#DIV/0!
Leptin	0	0	0	#DIV/0!
CCL3/CCL4 MIP-1 alpha/beta	0	29.173	29.173	#DIV/0!
Myeloperoxidase	0	0	0	#DIV/0!
PDGF-AB/BB	0	41.398	41.398	#DIV/0!
CXCL4/PF4	0	21.8651	21.8651	#DIV/0!
RAGE	0	23.1669	23.1669	#DIV/0!
RBP4	0	7.759	7.759	#DIV/0!
TIM-1	0	0	0	#DIV/0!
TNF-alpha	0	8.87763	8.87763	#DIV/0!
EGF	22.2677	4667.24	4644.97	209.596
CD14	3.36875	135.074	131.705	40.0961
G-CSF	18.4017	670.152	651.75	36.4178
GM-CSF	167.656	3292.08	3124.43	19.636
Angiopoietin-2	150	2916.51	2766.5	19.4433
CXCL10/IP-10	81.2365	1183.55	1102.32	14.5692
FGF basic	23.807	204.532	180.725	8.59128
Endoglin/CD105	30.4195	164.384	133.965	5.40391
CXCL5/ENA-78	422.017	1779.24	1357.22	4.21603
C-Reactive Protein/CRP	22.7553	93.172	70.4167	4.09453
GDF-15	509.966	1992.3	1482.34	3.90673
CCL5/RANTES	74.1229	280.701	206.578	3.78697
Dkk-1	161.143	575.353	414.21	3.57045
Fas Ligand	6.6125	21.9686	15.3561	3.32229
EMMPRIN	70.8755	226.788	155.913	3.19981
Chitinase 3-like	10.9142	32.1391	21.2249	2.94469
BAFF/BLyS/TNFSF13B	14.0482	39.831	25.7828	2.8353
CXCL11/I-TAC	37.1328	88.4511	51.3184	2.38202
CCL17/TARC	29.557	66.2541	36.6971	2.24157
DPPIV/CD26	38.9712	83.9951	45.0239	2.15531
ICAM-1/CD54	113.321	241.588	128.267	2.13189
MIF	213.103	451.471	238.368	2.11856
IL-1ra/IL-1F3	15.6945	31.9256	16.2311	2.03419
CCL20/MIP-3 alpha	753.908	1452.84	698.935	1.92708
IL-22	24.9686	42.4711	17.5025	1.70098
CXCL1/GRO alpha	540.091	877.872	337.781	1.62541
Cystatin C	36.639	59.5532	22.9142	1.62541
IL-4	38.249	58.6871	20.4381	1.53434
Thrombospondin-1	524.943	802.43	277.487	1.5286
SHBG	47.9105	72.3246	24.4141	1.50958
TGF-alpha	19.3285	29.0506	9.72213	1.50299
Apolipoprotein A1	23.682	35.273	11.591	1.48944
IL-32 alpha/beta/gamma	24.2855	35.9496	11.6641	1.48029
uPAR	85.1432	124.936	39.793	1.46737
CXCL9/MIG	8.66425	12.6427	3.9785	1.45919
BDNF	117.94	165.292	47.3524	1.4015
CCL19/MIP-3 beta	28.139	39.1479	11.0089	1.39123
IL-31	18.8134	24.7704	5.957	1.31664
FGF-19	125.399	162.426	37.0267	1.29527
Pentraxin 3/TSF-14	380.916	490.742	109.826	1.28832
IL-27	56.6202	72.8942	16.274	1.28742
VCAM-1	617.546	777.205	159.659	1.25854
IL-10	56.3614	70.6505	14.2891	1.25353
IL-17A	108.027	134.161	26.1339	1.24192
Angiopoietin-1	13.1794	16.3561	3.17675	1.24104
M-CSF	72.5277	87.9701	15.4424	1.21292
Lipocalin-2/NGAL	73.7756	88.6506	14.875	1.20162
IL-1 alpha/IL-1F1	105.004	124.08	19.0759	1.18167
Relaxin-2	41.1327	47.98	6.84725	1.16647
TfR	98.6746	113.668	14.9936	1.15195
HGF	77.114	86.3639	9.24988	1.11995
Vitamin D BP	117.543	129.558	12.0153	1.10222
CCL7/MCP-3	45.0445	48.6416	3.59712	1.07986
IL-6	723.359	776.344	52.9846	1.07325
IL-5	85.4094	89.4979	4.0885	1.04787
Resistin	43.7668	45.0621	1.29537	1.0296
IL-8	2784.47	2847.44	62.9697	1.02261
IFN-gamma	155.757	158.625	2.8685	1.01842
IL-1 beta/IL-1F2	322.619	314.134	-8.48475	0.9737
Osteopontin (OPN)	123.628	119.32	-4.30788	0.965154
CCL2/MCP-1	1243.3	1183.94	-59.3599	0.952256
PDGF-AA	70.3969	64.2265	-6.17038	0.912349
Kallikrein 3/PSA	114.726	99.8059	-14.9204	0.869948
TFF3	21.0204	17.5695	-3.45087	0.835832
Serpin E1/PAI-1	5222.17	4152.81	-1069.36	0.795227
Angiogenin	274.179	208.92	-65.2589	0.761984
IL-12 p70	18.1884	13.7099	-4.4785	0.753771
ST2/IL1 R4	61.9675	42.5595	-19.408	0.686804
IL-11	122.793	75.4977	-47.2955	0.614836
MMP-9	56.5748	31.514	-25.0607	0.557033
CXCL12/SDF-1 alpha	268.284	116.113	-152.171	0.432799
Complement Factor D	73.3791	24.5266	-48.8525	0.334245
IGFBP-2	2535.13	607.171	-1927.96	0.239503
LIF	102.466	17.5329	-84.9335	0.171109
VEGF	54.778	5.7375	-49.0405	0.104741
CD40 Ligand/TNFSF5	85.0192	0	-85.0192	0
IGFBP-3	448.685	0	-448.685	0

## Sheet: Most cell type induced
	Pericyte		Endothelia		Fold upregulation
	Vehicle	IL1b	Vehicle	IL1b	Pericyte	Endothelia
G-CSF	27.243	46.364	78.485	1301.06	1.70187	16.5772
CCL5/RANTES	33.571	131.46	18.5355	552.135	3.91589	29.788
GM-CSF	29.95	320.337	86.1192	6498.04	10.6957	75.454
C-Reactive Protein/CRP	43.157	47.864	58.5105	314.178	1.10907	5.36959
DPPIV/CD26	95.9605	59.9245	84.8385	251.142	0.62447	2.96024
Resistin	98.607	38.23	33.4498	56.6745	0.387701	1.69432
CXCL12/SDF-1 alpha	647.946	212.594	96.3693	135.856	0.328105	1.40975
EMMPRIN	60.3212	81.4297	70.0888	383.488	1.34993	5.47146
BAFF/BLyS/TNFSF13B	37.657	18.536	54.364	104.96	0.492233	1.93069
VCAM-1	354.617	880.476	154.801	1399.61	2.48289	9.04136
CXCL11/I-TAC	90.6065	57.9245	64.9117	111.991	0.639297	1.72527
IL-1 alpha/IL-1F1	245.788	174.228	177.495	318.825	0.708853	1.79624
Relaxin-2	105.606	58.9245	56.8942	78.1315	0.557963	1.37328
IL-10	121.606	103.839	93.253	189.349	0.853894	2.03049
TGF-alpha	40.657	36.657	40.364	75.8385	0.901616	1.87886
IL-11	293.117	198.056	126.142	175.849	0.675689	1.39406
IL-12 p70	37.5105	35.243	19.036	35.8035	0.93955	1.88083
ICAM-1/CD54	237.556	215.728	216.288	375.031	0.908114	1.73394
CCL20/MIP-3 alpha	68.0455	1473.79	69.0282	2836.66	21.6589	41.0942
HGF	106.607	201.849	76.192	269.264	1.89339	3.53401
MIF	192.978	233.227	279.983	622.958	1.20857	2.22499
CCL19/MIP-3 beta	62.692	49.864	64.192	92.3995	0.795381	1.43942
Cystatin C	68.571	77.985	78.864	159.349	1.13729	2.02055
uPAR	90.753	79.5335	127.521	186.112	0.876373	1.45946
BDNF	275.057	196.702	152.417	178.167	0.715135	1.16895
FGF-19	103.468	147.331	104.606	220.246	1.42394	2.10547
Endoglin/CD105	25.0965	48.2907	126.435	354.068	1.9242	2.8004
TfR	192.142	202.556	181.995	272.678	1.0542	1.49827
IL-31	42.3035	32.95	47.571	51.5105	0.778895	1.08281
IL-32 alpha/beta/gamma	47.571	49.571	59.3385	84.46	1.04204	1.42336
IFN-gamma	335.971	287.057	293.678	340.824	0.854409	1.16054
FGF basic	47.2175	48.0105	174.465	234.6	1.01679	1.34468
Angiopoietin-2	325.825	274.178	2770.82	3062.19	0.841488	1.10516
IL-27	107.02	119.46	124.228	167.349	1.11624	1.34711
Thrombospondin-1	489.678	560.208	687.988	916.872	1.14403	1.33269
M-CSF	120.814	84.6485	134.228	108.826	0.700651	0.810757
Kallikrein 3/PSA	239.202	219.702	194.435	204.788	0.918479	1.05325
Vitamin D BP	240.763	229.41	248.471	269.763	0.952844	1.08569
Apolipoprotein A1	37.743	56.985	51.985	89.107	1.50982	1.71409
IL-5	153.935	187.702	151.082	206.91	1.21936	1.36953
Pentraxin 3/TSF-14	239.271	522.562	291.112	690.372	2.18397	2.3715
Lipocalin-2/NGAL	150.875	144.228	176.375	178.228	0.955947	1.01051
IL-17A	99.5335	116.521	119.991	148.332	1.17067	1.23619
CCL17/TARC	55.157	63.071	120.521	144.495	1.14348	1.19892
Osteopontin (OPN)	107.796	139.46	104.43	134.21	1.29374	1.28517
IGFBP-2	2435	2635.26	1179.89	1248.8	1.08224	1.05841
Serpin E1/PAI-1	5169.42	5274.92	4174.18	4131.44	1.02041	0.989763
IL-6	82.485	1405.48	95.6315	1504.87	17.0392	15.7362
ST2/IL1 R4	51.9245	97.9728	66.278	103.96	1.88683	1.56854
IL-22	32.157	67.7175	63.278	106.606	2.10584	1.68473
GDF-15	451.23	568.703	2019.16	1965.45	1.26034	0.973399
EGF	39	50.071	4731.94	4602.54	1.28387	0.972655
CCL2/MCP-1	984.446	1502.15	1118.62	1249.26	1.52589	1.11678
IL-8	2226.91	3342.04	2866.19	2828.7	1.50075	0.986919
Dkk-1	139.394	182.892	862.446	719.483	1.31205	0.834236
Angiogenin	192.271	356.087	211.112	206.728	1.85201	0.979235
PDGF-AA	58.3513	82.4425	103.374	76.7657	1.41287	0.742599
CXCL10/IP-10	11.268	313.678	157.478	2209.63	27.8379	14.0313
CCL7/MCP-3	30.95	149.228	63.985	130.582	4.82158	2.04081
MMP-9	50.7175	175.582	60.7175	65.3385	3.46195	1.07611
IL-4	9.8285	143.168	79.753	154.995	14.5666	1.94344
Angiopoietin-1	19.0355	33.682	0	65.4245	1.76943	#DIV/0!
TFF3	28.3035	55.778	0	70.278	1.97071	#DIV/0!
CXCL5/ENA-78	0	1688.07	184.284	3374.19	#DIV/0!	18.3098
CXCL9/MIG	0	34.657	0	50.571	#DIV/0!	#DIV/0!
Fas Ligand	0	26.45	25.95	61.9245	#DIV/0!	2.3863
IL-1 beta/IL-1F2	0	645.238	0	628.269	#DIV/0!	#DIV/0!
VEGF	41.821	67.735	0	22.95	1.61964	#DIV/0!
LIF	40.3338	164.599	0	70.1315	4.08092	#DIV/0!
CXCL1/GRO alpha	0	1080.18	712.445	1043.3	#DIV/0!	1.46439
SHBG	0	191.642	136.046	153.253	#DIV/0!	1.12648
IGFBP-3	329.662	567.708	0	0	1.72209	#DIV/0!
CD40 Ligand/TNFSF5	45.864	294.213	0	0	6.4149	#DIV/0!
IL-1ra/IL-1F3	62.778	0	45.364	82.3385	0	1.81506
Chitinase 3-like	0	43.657	87.8995	40.657	#DIV/0!	0.46254
CD14	26.95	0	226.41	313.885	0	1.38636
Complement Factor D	99.3385	97.089	0	98.1065	0.977355	#DIV/0!
CD31/PECAM-1	0	0	616.988	963.019	#DIV/0!	1.56084
CD30	0	0	0	136.314	#DIV/0!	#DIV/0!
Complement Component C5/C5a	0	0	0	119.374	#DIV/0!	#DIV/0!
CCL3/CCL4 MIP-1 alpha/beta	0	0	0	116.692	#DIV/0!	#DIV/0!
PDGF-AB/BB	0	0	53.4245	112.167	#DIV/0!	2.09955
IL-23	0	0	128.753	165.728	#DIV/0!	1.28718
TNF-alpha	0	0	0	35.5105	#DIV/0!	#DIV/0!
RBP4	0	0	0	31.036	#DIV/0!	#DIV/0!
CXCL4/PF4	0	0	30.0965	57.364	#DIV/0!	1.906
KGF/FGF-7	0	0	0	25.7	#DIV/0!	#DIV/0!
IL-18 BPa	0	0	25.1695	50.7175	#DIV/0!	2.01504
Adiponectin/Acrp30	0	0	44.657	65.6315	#DIV/0!	1.46968
Flt-3 Ligand	0	0	0	19.536	#DIV/0!	#DIV/0!
RAGE	0	0	39.157	53.5105	#DIV/0!	1.36656
Cripto-1	0	0	0	0	#DIV/0!	#DIV/0!
Growth Hormone (GH)	0	0	0	0	#DIV/0!	#DIV/0!
IL-2	0	0	0	0	#DIV/0!	#DIV/0!
IL-3	0	0	0	0	#DIV/0!	#DIV/0!
IL-13	0	0	0	0	#DIV/0!	#DIV/0!
IL-15	0	0	0	0	#DIV/0!	#DIV/0!
IL-16	0	0	0	0	#DIV/0!	#DIV/0!
IL-19	0	0	0	0	#DIV/0!	#DIV/0!
IL-33	0	0	0	0	#DIV/0!	#DIV/0!
IL-34	0	0	0	0	#DIV/0!	#DIV/0!
Leptin	0	0	0	0	#DIV/0!	#DIV/0!
Myeloperoxidase	0	0	0	0	#DIV/0!	#DIV/0!
TIM-1	0	0	0	0	#DIV/0!	#DIV/0!
IL-24	0	#DIV/0!	410.885	302.85	#DIV/0!	0.737066
